# Supplementary material for: Novel organ-specific genetic factors for quantitative resistance to late blight in potato
Source: PLoS One. 2019 Jul 16;14(7):e0213818. doi: 10.1371/journal.pone.0213818 (PMC6634379; doi:10.1371/journal.pone.0213818)
Supplement: S1 Table — Geographic origin and passport data of plant material. (XLSX) [file pone.0213818.s001.xlsx]

## Sheet: Hoja1
S1 Table. Plant material origin. Geographic origin and passport data of plant material.
Genotype	Geographic origen	Passport data
CA004	Colombia	Cr. Guaneña x Cr. Galeras
CA009	Colombia	Cr. Guaneña x Cr. Galeras
CA051	Colombia	Cr. Latina x Cr. Colombia
CA052	Colombia	Cr. Latina x Cr. Colombia
CA059	Colombia	Cr. Latina x Cr. Colombia
CA063	Colombia	Cr. Galeras x Cr. Guaneña
CA064	Colombia	Cr. Galeras x Cr. Guaneña
CCC002	Colombia	Without passport
CCC003	Colombia	Without passport
CCC004	Colombia	Without passport
CCC005	Colombia	Without passport
CCC007	Colombia	Without passport
CCC008	Colombia	Without passport
CCC013	Colombia	Without passport
CCC015	Colombia	Without passport
CCC016	Colombia	Without passport
CCC017	Colombia	Without passport
CCC019	Colombia	Without passport
CCC020	Colombia	Without passport
CCC023	Colombia	Without passport
CCC024	Colombia	Without passport
CCC027	Colombia	Without passport
CCC030	Colombia	Without passport
CCC031	Colombia	Without passport
CCC032	Colombia	Without passport
CCC033	Colombia	Without passport
CCC034	Colombia	Without passport
CCC035	Colombia	Without passport
CCC037	Colombia	Without passport
CCC038	Colombia	Without passport
CCC041	Colombia	Without passport
CCC042	Colombia	Without passport
CCC043	Colombia	Without passport
CCC044	Colombia	Without passport
CCC045	Colombia	Without passport
CCC051	Colombia	Without passport
CCC053	Colombia	Without passport
CCC056	Colombia	Without passport
CCC057	Colombia	Without passport
CCC059	Colombia	Without passport
CCC061	Colombia	Without passport
CCC062	Colombia	Without passport
CCC063	Colombia	Without passport
CCC066	Colombia	Without passport
CCC067	Colombia	Without passport
CCC069	Colombia	Without passport
CCC070	Colombia	Without passport
CCC071	Colombia	Without passport
CCC073	Colombia	Without passport
CCC074	Colombia	Without passport
CCC076	Colombia	Without passport
CCC079	Colombia	Without passport
CCC080	Colombia	Without passport
CCC083	Colombia	Without passport
CCC086	Colombia	Without passport
CCC087	Colombia	Without passport
CCC088	Colombia	Without passport
CCC091	Colombia	Without passport
CCC092	Colombia	Without passport
CCC093	Colombia	Without passport
CCC094	Colombia	Without passport
CCC096	Colombia	Without passport
CCC099	Colombia	Without passport
CCC100	Colombia	Without passport
CCC101	Colombia	Without passport
CCC102	Colombia	Without passport
CCC103	Colombia	Without passport
CCC104	Colombia	Without passport
CCC106	Colombia	Without passport
CCC108	Colombia	Without passport
CCC109	Colombia	Without passport
CCC110	Colombia	Without passport
CCC112	Colombia	Without passport
CCC113	Colombia	Without passport
CCC115	Colombia	Without passport
CCC116	Colombia	Without passport
CCC119	Colombia	Mambera-A, from Ipiales-Nariño-Colombia
CCC120	Colombia	Mambera-B, from Ipiales-Nariño-Colombia
CCC121	Colombia	Tornilla from Ipiales-Nariño-Colombia
CCC122	Colombia	Res-A
CCC123	Colombia	Res-A
CCC124	Colombia	El Cocuy-Boyacá-Cundinamarca
CCC126	Colombia	El Cocuy-Boyacá-Cundinamarca
CCC127	Colombia	El Cocuy-Boyacá-Cundinamarca
CCC128	Colombia	El Cocuy-Boyacá-Cundinamarca
CCC129	Colombia	El Cocuy-Boyacá-Cundinamarca
CCC131	Colombia	El Cocuy-Boyacá-Cundinamarca
CCC132	Colombia	El Cocuy-Boyacá-Cundinamarca
CCC133	Colombia	El Cocuy-Boyacá-Cundinamarca
CCC135	Colombia	Without passport
CCC136	Colombia	Collected by Fedepapa 1993
CCC137	Colombia	Collected by Fedepapa 1994
CCC138	Colombia	Collected by Fedepapa 1995
CCC140	Colombia	Collected by Fedepapa 1996
CCC141	Colombia	Collected by Fedepapa 1997
CCC142	Colombia	CPC 979.1:
CCC143	Colombia	OCH 1372.1:
CCC145	Colombia	510 CIP - CCC81
Cn005	Colombia	Cumbal
CrColombia	Colombia	Clon 1. Clonal selection.
CrGaleras	Colombia	Solanum phureja (cv. Criolla Colombia) x Solanum tuberosum spp. Andigenum (cv. Parda pastusa)
CrGuanena	Colombia	Solanum goniocalyx (cv. Amarilla Iumbay) x Solanum phureja (cv. Criolla Colombia)
Unica	Colombia	E-59-42 (Clon neotuberosum ssp andg) x Masal de polen (variedades nativas colombianas)
Capiro	Colombia	CCC751(ssp. Tuberosum) x Tuquerreña (CCC61 ssp. Andigena)
P_Suprema	Colombia	Solanum stoloniferum (230409) x Solanum phureja (CCC - 81)] x Var. Parda Pastusa (adg)
