# Supplementary material for: Novel organ-specific genetic factors for quantitative resistance to late blight in potato
Source: PLoS One. 2019 Jul 16;14(7):e0213818. doi: 10.1371/journal.pone.0213818 (PMC6634379; doi:10.1371/journal.pone.0213818)
Supplement: S5 Table — rAUDPC values by genotype for leaves and stem resistance evaluations. (XLSX) [file pone.0213818.s005.xlsx]

## Sheet: GEA_RAUDPC_STEM_2013-2014_PHURE
ENV	GENOTYPE	CODE	REP	RAUDPC_S
ENV3	CA004	16	1	0.0329032
ENV3	CA004	16	2	0.0609677
ENV3	CA004	16	3	0.030914
ENV3	CA009	17	1	0.0173118
ENV3	CA009	17	2	0.0169355
ENV3	CA009	17	3	0.0169355
ENV3	CA051	22	1	0.0094086
ENV3	CA051	22	2	0.00225807
ENV3	CA051	22	3	0.00225807
ENV3	CA052	23	1	0.0033871
ENV3	CA052	23	2	0.0169355
ENV3	CA052	23	3	0.0109677
ENV3	CA059	24	1	0.0418817
ENV3	CA059	24	2	0.0198387
ENV3	CA059	24	3	0.0282258
ENV3	CA063	26	1	0.0193548
ENV3	CA063	26	2	0.00795699
ENV3	CA063	26	3	0.000752688
ENV3	CA064	27	1	0.033871
ENV3	CA064	27	2	0.124194
ENV3	CA064	27	3	0.0290323
ENV3	CCC002	31	1	0.0423387
ENV3	CCC002	31	2	0.0206989
ENV3	CCC002	31	3	0.0451613
ENV3	CCC003	32	1	0.000376344
ENV3	CCC003	32	2	0.00752688
ENV3	CCC003	32	3	0.00564516
ENV3	CCC004	33	1	0
ENV3	CCC004	33	2	0
ENV3	CCC004	33	3	0.0438172
ENV3	CCC005	34	1	0
ENV3	CCC005	34	2	0
ENV3	CCC005	34	3	0.00752688
ENV3	CCC007	36	1	0.0094086
ENV3	CCC007	36	2	0.00846774
ENV3	CCC007	36	3	0.00225807
ENV3	CCC008	37	1	0.175806
ENV3	CCC008	37	2	0.0583333
ENV3	CCC008	37	3	0.0768817
ENV3	CCC013	41	1	0.0846774
ENV3	CCC013	41	2	0.0543011
ENV3	CCC013	41	3	0.0510753
ENV3	CCC015	43	1	0.0616935
ENV3	CCC015	43	2	0.0455914
ENV3	CCC015	43	3	0.0705645
ENV3	CCC016	44	1	0.0602151
ENV3	CCC016	44	2	0.0357527
ENV3	CCC016	44	3	0.0819892
ENV3	CCC017	45	1	0.0244624
ENV3	CCC017	45	2	0.0163978
ENV3	CCC017	45	3	0.00376344
ENV3	CCC019	46	1	0.251613
ENV3	CCC019	46	2	0.106989
ENV3	CCC019	46	3	0.110081
ENV3	CCC020	47	1	0.0857527
ENV3	CCC020	47	2	0.0537634
ENV3	CCC020	47	3	0.0714785
ENV3	CCC023	49	1	0
ENV3	CCC023	49	2	0.0301075
ENV3	CCC023	49	3	0.00376344
ENV3	CCC024	50	1	0.00564516
ENV3	CCC024	50	2	0.0502688
ENV3	CCC024	50	3	0.0756452
ENV3	CCC027	51	1	0.0282258
ENV3	CCC027	51	2	0.00112903
ENV3	CCC027	51	3	0.0314516
ENV3	CCC030	52	1	0.0454301
ENV3	CCC030	52	2	0.00112903
ENV3	CCC030	52	3	0.0206989
ENV3	CCC031	53	1	0.0400538
ENV3	CCC031	53	2	0.0415323
ENV3	CCC031	53	3	0
ENV3	CCC032	54	1	0.0639785
ENV3	CCC032	54	2	0.0438172
ENV3	CCC032	54	3	0.0551075
ENV3	CCC033	55	1	0.0399462
ENV3	CCC033	55	2	0.0462366
ENV3	CCC033	55	3	0.0717742
ENV3	CCC034	56	1	0.0424731
ENV3	CCC034	56	2	0.0637634
ENV3	CCC034	56	3	0.0642473
ENV3	CCC035	57	1	0.396237
ENV3	CCC035	57	2	0.203226
ENV3	CCC035	57	3	0.27957
ENV3	CCC037	59	1	0.0999194
ENV3	CCC037	59	2	0.0253763
ENV3	CCC037	59	3	0.0545699
ENV3	CCC038	60	1	0.011129
ENV3	CCC038	60	2	0.000376344
ENV3	CCC038	60	3	0
ENV3	CCC041	62	1	0.0225806
ENV3	CCC041	62	2	0.018871
ENV3	CCC041	62	3	0.0489247
ENV3	CCC042	63	1	0.0244624
ENV3	CCC042	63	2	0.0197312
ENV3	CCC042	63	3	0.0169355
ENV3	CCC043	64	1	0.126828
ENV3	CCC043	64	2	0.0684677
ENV3	CCC043	64	3	0.033871
ENV3	CCC044	65	1	0.0180645
ENV3	CCC044	65	2	0.00564516
ENV3	CCC044	65	3	0.053629
ENV3	CCC045	66	1	0.131398
ENV3	CCC045	66	2	0.121505
ENV3	CCC045	66	3	0.0325269
ENV3	CCC051	68	1	0.0094086
ENV3	CCC051	68	2	0.0263441
ENV3	CCC051	68	3	0
ENV3	CCC053	70	1	0.0709677
ENV3	CCC053	70	2	0.0244624
ENV3	CCC053	70	3	0.0287634
ENV3	CCC056	71	1	0.0325269
ENV3	CCC056	71	2	0.0423387
ENV3	CCC056	71	3	0.134677
ENV3	CCC057	72	1	0.033871
ENV3	CCC057	72	2	0.0846774
ENV3	CCC057	72	3	0.112366
ENV3	CCC059	73	1	0.158602
ENV3	CCC059	73	2	0.0325269
ENV3	CCC059	73	3	0.0677419
ENV3	CCC061	74	1	0.185215
ENV3	CCC061	74	2	0.236559
ENV3	CCC061	74	3	0.0629032
ENV3	CCC062	75	1	0.0497312
ENV3	CCC062	75	2	0.227097
ENV3	CCC062	75	3	0.0150538
ENV3	CCC063	76	1	0.222043
ENV3	CCC063	76	2	0.282258
ENV3	CCC063	76	3	0.203763
ENV3	CCC066	78	1	0.0112903
ENV3	CCC066	78	2	0.0188172
ENV3	CCC066	78	3	0.00376344
ENV3	CCC067	79	1	0.00784946
ENV3	CCC067	79	2	0.000752688
ENV3	CCC067	79	3	0.000752688
ENV3	CCC069	80	1	0.0094086
ENV3	CCC069	80	2	0.00677419
ENV3	CCC069	80	3	0
ENV3	CCC070	81	1	0.138441
ENV3	CCC070	81	2	0.102419
ENV3	CCC070	81	3	0.142742
ENV3	CCC071	82	1	0.205914
ENV3	CCC071	82	2	0.105376
ENV3	CCC071	82	3	0.175538
ENV3	CCC073	84	1	0.0558602
ENV3	CCC073	84	2	0.0416667
ENV3	CCC073	84	3	0.0991935
ENV3	CCC074	85	1	0.0556183
ENV3	CCC074	85	2	0.0611022
ENV3	CCC074	85	3	0.0510753
ENV3	CCC076	86	1	0.0268817
ENV3	CCC076	86	2	0
ENV3	CCC076	86	3	0
ENV3	CCC079	87	1	0.0150538
ENV3	CCC079	87	2	0.0177419
ENV3	CCC079	87	3	0.00639785
ENV3	CCC080	88	1	0.151882
ENV3	CCC080	88	2	0.102688
ENV3	CCC080	88	3	0.124731
ENV3	CCC083	90	1	0.0511828
ENV3	CCC083	90	2	0.0109677
ENV3	CCC083	90	3	0.0225806
ENV3	CCC086	91	1	0.0094086
ENV3	CCC086	91	2	0.0491935
ENV3	CCC086	91	3	0.0658602
ENV3	CCC087	92	1	0.563978
ENV3	CCC087	92	2	0.44328
ENV3	CCC087	92	3	0.31129
ENV3	CCC088	93	1	0.0319892
ENV3	CCC088	93	2	0.00564516
ENV3	CCC088	93	3	0.0094086
ENV3	CCC091	95	1	0.0363441
ENV3	CCC091	95	2	0.00545699
ENV3	CCC091	95	3	0.0408602
ENV3	CCC092	96	1	0.166532
ENV3	CCC092	96	2	0.563978
ENV3	CCC092	96	3	0.247581
ENV3	CCC093	97	1	0.755376
ENV3	CCC093	97	2	0.382258
ENV3	CCC093	97	3	0.348656
ENV3	CCC094	98	1	0.027957
ENV3	CCC094	98	2	0.0436559
ENV3	CCC094	98	3	0.0323656
ENV3	CCC096	99	1	0.168011
ENV3	CCC096	99	2	0.124194
ENV3	CCC096	99	3	0.13172
ENV3	CCC099	101	1	0
ENV3	CCC099	101	2	0
ENV3	CCC099	101	3	0.00376344
ENV3	CCC100	102	1	0.00846774
ENV3	CCC100	102	2	0.00282258
ENV3	CCC100	102	3	0.0827957
ENV3	CCC101	103	1	0.208468
ENV3	CCC101	103	2	0.326935
ENV3	CCC101	103	3	0.124696
ENV3	CCC102	104	1	0.11461
ENV3	CCC102	104	2	0.0686828
ENV3	CCC102	104	3	0.0884409
ENV3	CCC103	105	1	0.0860215
ENV3	CCC103	105	2	0.0316129
ENV3	CCC103	105	3	0.0564516
ENV3	CCC104	106	1	0
ENV3	CCC104	106	2	0.000376344
ENV3	CCC104	106	3	0.0376344
ENV3	CCC106	107	1	0
ENV3	CCC106	107	2	0.000564516
ENV3	CCC106	107	3	0.0413978
ENV3	CCC108	108	1	0.162097
ENV3	CCC108	108	2	0.0959677
ENV3	CCC108	108	3	0.118011
ENV3	CCC109	109	1	0.0552419
ENV3	CCC109	109	2	0
ENV3	CCC109	109	3	0.0188172
ENV3	CCC110	110	1	0.289516
ENV3	CCC110	110	2	0.0322581
ENV3	CCC110	110	3	0.097043
ENV3	CCC112	111	1	0.000376344
ENV3	CCC112	111	2	0.00564516
ENV3	CCC112	111	3	0.00112903
ENV3	CCC113	112	1	0.00263441
ENV3	CCC113	112	2	0
ENV3	CCC113	112	3	0
ENV3	CCC115	114	1	0
ENV3	CCC115	114	2	0
ENV3	CCC115	114	3	0
ENV3	CCC116	115	1	0.0301075
ENV3	CCC116	115	2	0.00112903
ENV3	CCC116	115	3	0.100538
ENV3	CCC119	118	1	0.139516
ENV3	CCC119	118	2	0.0116667
ENV3	CCC119	118	3	0
ENV3	CCC120	119	1	0.233871
ENV3	CCC120	119	2	0.136559
ENV3	CCC120	119	3	0.0768817
ENV3	CCC121	120	1	0.0311828
ENV3	CCC121	120	2	0.033871
ENV3	CCC121	120	3	0.0564516
ENV3	CCC122	121	1	0.013172
ENV3	CCC122	121	2	0.0432796
ENV3	CCC122	121	3	0.0301075
ENV3	CCC123	122	1	0.0241935
ENV3	CCC123	122	2	0.0319892
ENV3	CCC123	122	3	0.0101613
ENV3	CCC124	123	1	0.142204
ENV3	CCC124	123	2	0.047043
ENV3	CCC124	123	3	0.0289785
ENV3	CCC126	125	1	0.0395161
ENV3	CCC126	125	2	0.0206989
ENV3	CCC126	125	3	0.0545699
ENV3	CCC127	126	1	0.0848387
ENV3	CCC127	126	2	0.033871
ENV3	CCC127	126	3	0.0203226
ENV3	CCC128	127	1	0.0206989
ENV3	CCC128	127	2	0.00564516
ENV3	CCC128	127	3	0.0188172
ENV3	CCC129	128	1	0.0241935
ENV3	CCC129	128	2	0.000564516
ENV3	CCC129	128	3	0.00120968
ENV3	CCC131	129	1	0.000752688
ENV3	CCC131	129	2	0
ENV3	CCC131	129	3	0
ENV3	CCC132	130	1	0.148495
ENV3	CCC132	130	2	0.112903
ENV3	CCC132	130	3	0.102151
ENV3	CCC133	131	1	0.196237
ENV3	CCC133	131	2	0.236694
ENV3	CCC133	131	3	0.23871
ENV3	CCC135	132	1	0.0912634
ENV3	CCC135	132	2	0.0643011
ENV3	CCC135	132	3	0.0973118
ENV3	CCC136	133	1	0.0031362
ENV3	CCC136	133	2	0.0164875
ENV3	CCC136	133	3	0.0135484
ENV3	CCC137	134	1	0.0555914
ENV3	CCC137	134	2	0.0877258
ENV3	CCC137	134	3	0.0502688
ENV3	CCC138	135	1	0
ENV3	CCC138	135	2	0.0139247
ENV3	CCC138	135	3	0
ENV3	CCC140	136	1	0.320968
ENV3	CCC140	136	2	0.28172
ENV3	CCC140	136	3	0.213441
ENV3	CCC141	137	1	0.0275269
ENV3	CCC141	137	2	0.0325269
ENV3	CCC141	137	3	0.134946
ENV3	CCC142	138	1	0.0594086
ENV3	CCC142	138	2	0.218011
ENV3	CCC142	138	3	0.0626882
ENV3	CCC143	139	1	0.279032
ENV3	CCC143	139	2	0.0124194
ENV3	CCC143	139	3	0.0790323
ENV3	CCC145	141	1	0.058172
ENV3	CCC145	141	2	0.11828
ENV3	CCC145	141	3	0.0801075
ENV3	Cn005	146	1	0.335081
ENV3	Cn005	146	2	0.12379
ENV3	Cn005	146	3	0.184409
ENV3	CrColombia	177	1	0.0263441
ENV3	CrColombia	177	2	0.0169355
ENV3	CrColombia	177	3	0.0448925
ENV3	CrGaleras	178	1	0.0287634
ENV3	CrGaleras	178	2	0.259946
ENV3	CrGaleras	178	3	0.0451613
ENV3	CrGuanena	179	1	0.0188172
ENV3	CrGuanena	179	2	0.00978495
ENV3	CrGuanena	179	3	0.0060215
ENV3	Unica	233	1	0.00188172
ENV3	Unica	233	2	0.00188172
ENV3	Unica	233	3	0
ENV3	Capiro	234	1	0.135753
ENV3	Capiro	234	2	0.234946
ENV3	Capiro	234	3	0.0494624
ENV3	P_Suprema	235	1	0.00112903
ENV3	P_Suprema	235	2	0
ENV3	P_Suprema	235	3	0
ENV4	CA004	16	1	0.0166667
ENV4	CA004	16	2	0.0164
ENV4	CA004	16	3	0.04
ENV4	CA009	17	1	0.005
ENV4	CA009	17	2	0.004
ENV4	CA009	17	3	0.013
ENV4	CA051	22	1	0.000333333
ENV4	CA051	22	2	0.000333333
ENV4	CA051	22	3	0.0034
ENV4	CA052	23	1	0.00366667
ENV4	CA052	23	2	0.0234667
ENV4	CA052	23	3	0.0101667
ENV4	CA059	24	1	0.009
ENV4	CA059	24	2	0.00266667
ENV4	CA059	24	3	0.00366667
ENV4	CA063	26	1	0
ENV4	CA063	26	2	0
ENV4	CA063	26	3	0
ENV4	CA064	27	1	0.000166667
ENV4	CA064	27	2	0.00166667
ENV4	CA064	27	3	0
ENV4	CCC002	31	1	0
ENV4	CCC002	31	2	0.000166667
ENV4	CCC002	31	3	0.1
ENV4	CCC003	32	1	0.0005
ENV4	CCC003	32	2	0
ENV4	CCC003	32	3	0
ENV4	CCC004	33	1	0.0275
ENV4	CCC004	33	2	0.0156667
ENV4	CCC004	33	3	0
ENV4	CCC005	34	1	0
ENV4	CCC005	34	2	0
ENV4	CCC005	34	3	0
ENV4	CCC007	36	1	0
ENV4	CCC007	36	2	0
ENV4	CCC007	36	3	0
ENV4	CCC008	37	1	0.0446667
ENV4	CCC008	37	2	0.0233333
ENV4	CCC008	37	3	0.002
ENV4	CCC013	41	1	0.01
ENV4	CCC013	41	2	0.00166667
ENV4	CCC013	41	3	0.003
ENV4	CCC015	43	1	0.01
ENV4	CCC015	43	2	0.01
ENV4	CCC015	43	3	0.01
ENV4	CCC016	44	1	0.0116667
ENV4	CCC016	44	2	0.047
ENV4	CCC016	44	3	0.0683333
ENV4	CCC017	45	1	0
ENV4	CCC017	45	2	0.0005
ENV4	CCC017	45	3	0
ENV4	CCC019	46	1	0.005
ENV4	CCC019	46	2	0.196667
ENV4	CCC019	46	3	0.0933333
ENV4	CCC020	47	1	0.007
ENV4	CCC020	47	2	0.0236667
ENV4	CCC020	47	3	0.00366667
ENV4	CCC023	49	1	0
ENV4	CCC023	49	2	0
ENV4	CCC023	49	3	0
ENV4	CCC024	50	1	0.000333333
ENV4	CCC024	50	2	0
ENV4	CCC024	50	3	0
ENV4	CCC027	51	1	0.002
ENV4	CCC027	51	2	0
ENV4	CCC027	51	3	0.001
ENV4	CCC030	52	1	0
ENV4	CCC030	52	2	0
ENV4	CCC030	52	3	0
ENV4	CCC031	53	1	0.0633333
ENV4	CCC031	53	2	0.04
ENV4	CCC031	53	3	0.0833333
ENV4	CCC032	54	1	0.00366667
ENV4	CCC032	54	2	0
ENV4	CCC032	54	3	0.00116667
ENV4	CCC033	55	1	0.065
ENV4	CCC033	55	2	0.0550667
ENV4	CCC033	55	3	0.00333333
ENV4	CCC034	56	1	0.002
ENV4	CCC034	56	2	0.028
ENV4	CCC034	56	3	0.000833333
ENV4	CCC035	57	1	0.133333
ENV4	CCC035	57	2	0.03
ENV4	CCC035	57	3	0.11
ENV4	CCC037	59	1	0.001
ENV4	CCC037	59	2	0.001
ENV4	CCC037	59	3	0.001
ENV4	CCC038	60	1	0.0003
ENV4	CCC038	60	2	0.001
ENV4	CCC038	60	3	0.000166667
ENV4	CCC041	62	1	0.0127333
ENV4	CCC041	62	2	0.045
ENV4	CCC041	62	3	0.00533333
ENV4	CCC042	63	1	0
ENV4	CCC042	63	2	0.000666667
ENV4	CCC042	63	3	0.0045
ENV4	CCC043	64	1	0.00833333
ENV4	CCC043	64	2	0.00433333
ENV4	CCC043	64	3	0.000333333
ENV4	CCC044	65	1	0.002
ENV4	CCC044	65	2	0.002
ENV4	CCC044	65	3	0.002
ENV4	CCC045	66	1	0.05
ENV4	CCC045	66	2	0.3
ENV4	CCC045	66	3	0.175
ENV4	CCC051	68	1	0
ENV4	CCC051	68	2	0
ENV4	CCC051	68	3	0.000333333
ENV4	CCC053	70	1	0.05
ENV4	CCC053	70	2	0.0075
ENV4	CCC053	70	3	0.00333333
ENV4	CCC056	71	1	0.000333333
ENV4	CCC056	71	2	0.0183333
ENV4	CCC056	71	3	0.0125
ENV4	CCC057	72	1	0
ENV4	CCC057	72	2	0
ENV4	CCC057	72	3	0
ENV4	CCC059	73	1	0.01
ENV4	CCC059	73	2	0.01
ENV4	CCC059	73	3	0.01
ENV4	CCC061	74	1	0.3
ENV4	CCC061	74	2	0.05
ENV4	CCC061	74	3	0.032
ENV4	CCC062	75	1	0.0263333
ENV4	CCC062	75	2	0.0783333
ENV4	CCC062	75	3	0.005
ENV4	CCC063	76	1	0.00966667
ENV4	CCC063	76	2	0.07
ENV4	CCC063	76	3	0.0646667
ENV4	CCC066	78	1	0
ENV4	CCC066	78	2	0.035
ENV4	CCC066	78	3	0.000333333
ENV4	CCC067	79	1	0
ENV4	CCC067	79	2	0
ENV4	CCC067	79	3	0
ENV4	CCC069	80	1	0
ENV4	CCC069	80	2	0
ENV4	CCC069	80	3	0.000733333
ENV4	CCC070	81	1	0.0005
ENV4	CCC070	81	2	0.00133333
ENV4	CCC070	81	3	0.016
ENV4	CCC071	82	1	0.0733333
ENV4	CCC071	82	2	0.0543333
ENV4	CCC071	82	3	0.0456667
ENV4	CCC073	84	1	0.000933333
ENV4	CCC073	84	2	0
ENV4	CCC073	84	3	0.00206667
ENV4	CCC074	85	1	0
ENV4	CCC074	85	2	0
ENV4	CCC074	85	3	0.015
ENV4	CCC076	86	1	0
ENV4	CCC076	86	2	0
ENV4	CCC076	86	3	0
ENV4	CCC079	87	1	0
ENV4	CCC079	87	2	0
ENV4	CCC079	87	3	0
ENV4	CCC080	88	1	0.0863333
ENV4	CCC080	88	2	0.0863333
ENV4	CCC080	88	3	0.0863333
ENV4	CCC083	90	1	0.001
ENV4	CCC083	90	2	0
ENV4	CCC083	90	3	0.00233333
ENV4	CCC086	91	1	3.33e-05
ENV4	CCC086	91	2	0
ENV4	CCC086	91	3	0.000333333
ENV4	CCC087	92	1	0.0966667
ENV4	CCC087	92	2	0.32
ENV4	CCC087	92	3	0.153333
ENV4	CCC088	93	1	0.000333333
ENV4	CCC088	93	2	0
ENV4	CCC088	93	3	0.007
ENV4	CCC091	95	1	0.13
ENV4	CCC091	95	2	0.007
ENV4	CCC091	95	3	0.0320667
ENV4	CCC092	96	1	0.45
ENV4	CCC092	96	2	0.3575
ENV4	CCC092	96	3	0.265
ENV4	CCC093	97	1	0.05
ENV4	CCC093	97	2	0.13
ENV4	CCC093	97	3	0.09
ENV4	CCC094	98	1	0.00833333
ENV4	CCC094	98	2	0.031
ENV4	CCC094	98	3	0.00366667
ENV4	CCC096	99	1	0.0573333
ENV4	CCC096	99	2	0.00166667
ENV4	CCC096	99	3	0.0035
ENV4	CCC099	101	1	0.0333333
ENV4	CCC099	101	2	0
ENV4	CCC099	101	3	0
ENV4	CCC100	102	1	0
ENV4	CCC100	102	2	0
ENV4	CCC100	102	3	0
ENV4	CCC101	103	1	0.0346667
ENV4	CCC101	103	2	0.098
ENV4	CCC101	103	3	0.126333
ENV4	CCC102	104	1	0.14
ENV4	CCC102	104	2	0.077
ENV4	CCC102	104	3	0.121667
ENV4	CCC103	105	1	0.000666667
ENV4	CCC103	105	2	0
ENV4	CCC103	105	3	0.000366667
ENV4	CCC104	106	1	0.00566667
ENV4	CCC104	106	2	0
ENV4	CCC104	106	3	0.000666667
ENV4	CCC106	107	1	0.00283333
ENV4	CCC106	107	2	0.000166667
ENV4	CCC106	107	3	0
ENV4	CCC108	108	1	0.012
ENV4	CCC108	108	2	0.0226667
ENV4	CCC108	108	3	0.014
ENV4	CCC109	109	1	0.035
ENV4	CCC109	109	2	3.33e-05
ENV4	CCC109	109	3	0
ENV4	CCC110	110	1	0.00233333
ENV4	CCC110	110	2	0.00266667
ENV4	CCC110	110	3	0.0173333
ENV4	CCC112	111	1	0.0032
ENV4	CCC112	111	2	0
ENV4	CCC112	111	3	0
ENV4	CCC113	112	1	0
ENV4	CCC113	112	2	0.000166667
ENV4	CCC113	112	3	0
ENV4	CCC115	114	1	0
ENV4	CCC115	114	2	0
ENV4	CCC115	114	3	0
ENV4	CCC116	115	1	0
ENV4	CCC116	115	2	0
ENV4	CCC116	115	3	0
ENV4	CCC119	118	1	0.22
ENV4	CCC119	118	2	0.22
ENV4	CCC119	118	3	0.22
ENV4	CCC120	119	1	0.00433333
ENV4	CCC120	119	2	0.0283333
ENV4	CCC120	119	3	0.06
ENV4	CCC121	120	1	0
ENV4	CCC121	120	2	0
ENV4	CCC121	120	3	0.002
ENV4	CCC122	121	1	0.003
ENV4	CCC122	121	2	0
ENV4	CCC122	121	3	0
ENV4	CCC123	122	1	0
ENV4	CCC123	122	2	0
ENV4	CCC123	122	3	0.000333333
ENV4	CCC124	123	1	0.025
ENV4	CCC124	123	2	0.025
ENV4	CCC124	123	3	0.025
ENV4	CCC126	125	1	0.0605
ENV4	CCC126	125	2	0.0133333
ENV4	CCC126	125	3	0
ENV4	CCC127	126	1	0
ENV4	CCC127	126	2	0
ENV4	CCC127	126	3	0.0005
ENV4	CCC128	127	1	0.003
ENV4	CCC128	127	2	0.00025
ENV4	CCC128	127	3	0.001
ENV4	CCC129	128	1	0
ENV4	CCC129	128	2	0
ENV4	CCC129	128	3	0
ENV4	CCC131	129	1	0.00103333
ENV4	CCC131	129	2	0
ENV4	CCC131	129	3	0.002
ENV4	CCC132	130	1	0.004
ENV4	CCC132	130	2	0.11
ENV4	CCC132	130	3	0
ENV4	CCC133	131	1	0.315667
ENV4	CCC133	131	2	0.0983333
ENV4	CCC133	131	3	0.0793333
ENV4	CCC135	132	1	0.032
ENV4	CCC135	132	2	0.0716667
ENV4	CCC135	132	3	0.00733333
ENV4	CCC136	133	1	0.000333333
ENV4	CCC136	133	2	0.000666667
ENV4	CCC136	133	3	0
ENV4	CCC137	134	1	0.00166667
ENV4	CCC137	134	2	0.0123333
ENV4	CCC137	134	3	0.014
ENV4	CCC138	135	1	0
ENV4	CCC138	135	2	0
ENV4	CCC138	135	3	0
ENV4	CCC140	136	1	0.0625
ENV4	CCC140	136	2	0.293333
ENV4	CCC140	136	3	0.173333
ENV4	CCC141	137	1	0
ENV4	CCC141	137	2	0
ENV4	CCC141	137	3	0.0106667
ENV4	CCC142	138	1	0.0233333
ENV4	CCC142	138	2	0
ENV4	CCC142	138	3	0.00633333
ENV4	CCC143	139	1	0.0625
ENV4	CCC143	139	2	0.0925
ENV4	CCC143	139	3	0
ENV4	CCC145	141	1	0.032
ENV4	CCC145	141	2	0.045
ENV4	CCC145	141	3	0.114
ENV4	Cn005	146	1	0.022
ENV4	Cn005	146	2	0.0346667
ENV4	Cn005	146	3	0.005
ENV4	CrColombia	177	1	0.116666
ENV4	CrColombia	177	2	0.044
ENV4	CrColombia	177	3	0.017
ENV4	CrGaleras	178	1	0.0233333
ENV4	CrGaleras	178	2	0.0126667
ENV4	CrGaleras	178	3	0.017
ENV4	CrGuanena	179	1	0.002
ENV4	CrGuanena	179	2	0
ENV4	CrGuanena	179	3	0.003
ENV4	Unica	233	1	0.000666667
ENV4	Unica	233	2	0
ENV4	Unica	233	3	0.001
ENV4	Capiro	234	1	0.02
ENV4	Capiro	234	2	0.0553333
ENV4	Capiro	234	3	0.07
ENV4	P_Suprema	235	1	0.003
ENV4	P_Suprema	235	2	0.0001
ENV4	P_Suprema	235	3	0
ENV7	CA004	16	1	0.00386111
ENV7	CA004	16	2	0.0530556
ENV7	CA004	16	3	0.00397222
ENV7	CA009	17	1	0.0363889
ENV7	CA009	17	2	0.0127778
ENV7	CA009	17	3	0.0893056
ENV7	CA051	22	1	0.0111111
ENV7	CA051	22	2	0.0361111
ENV7	CA051	22	3	0.000888889
ENV7	CA052	23	1	0.0075
ENV7	CA052	23	2	0.001
ENV7	CA052	23	3	0.00155556
ENV7	CA059	24	1	0.000166667
ENV7	CA059	24	2	0.00138889
ENV7	CA059	24	3	0.000277778
ENV7	CA063	26	1	8.33e-05
ENV7	CA063	26	2	0.0206944
ENV7	CA063	26	3	0.00430556
ENV7	CA064	27	1	0.0025
ENV7	CA064	27	2	0.0283333
ENV7	CA064	27	3	0.0120278
ENV7	CCC002	31	1	0
ENV7	CCC002	31	2	0.000555556
ENV7	CCC002	31	3	0
ENV7	CCC003	32	1	0
ENV7	CCC003	32	2	0.00025
ENV7	CCC003	32	3	0.000166667
ENV7	CCC004	33	1	8.33e-05
ENV7	CCC004	33	2	0.0836111
ENV7	CCC004	33	3	0.000833333
ENV7	CCC005	34	1	0.0105556
ENV7	CCC005	34	2	0.0230556
ENV7	CCC005	34	3	0.0227778
ENV7	CCC007	36	1	0.0833333
ENV7	CCC007	36	2	0
ENV7	CCC007	36	3	0.133333
ENV7	CCC008	37	1	0.0216667
ENV7	CCC008	37	2	0.0494444
ENV7	CCC008	37	3	0.0681111
ENV7	CCC013	41	1	0
ENV7	CCC013	41	2	0.0461111
ENV7	CCC013	41	3	0.000833333
ENV7	CCC015	43	1	0.0833333
ENV7	CCC015	43	2	0
ENV7	CCC015	43	3	0
ENV7	CCC016	44	1	0.00125
ENV7	CCC016	44	2	0.0554167
ENV7	CCC016	44	3	0.0323611
ENV7	CCC017	45	1	0
ENV7	CCC017	45	2	0.00561111
ENV7	CCC017	45	3	0.000555556
ENV7	CCC019	46	1	0.0444444
ENV7	CCC019	46	2	0.0005
ENV7	CCC019	46	3	0
ENV7	CCC020	47	1	0.000916667
ENV7	CCC020	47	2	0.00697222
ENV7	CCC020	47	3	0.00894444
ENV7	CCC023	49	1	0
ENV7	CCC023	49	2	0.000388889
ENV7	CCC023	49	3	0.00111111
ENV7	CCC024	50	1	0.416667
ENV7	CCC024	50	2	0.0820833
ENV7	CCC024	50	3	0.0625
ENV7	CCC027	51	1	0.0572222
ENV7	CCC027	51	2	0.0266667
ENV7	CCC027	51	3	0.125556
ENV7	CCC030	52	1	0
ENV7	CCC030	52	2	0
ENV7	CCC030	52	3	0
ENV7	CCC031	53	1	0.0225
ENV7	CCC031	53	2	0.248611
ENV7	CCC031	53	3	0.0481111
ENV7	CCC032	54	1	8.33e-05
ENV7	CCC032	54	2	0
ENV7	CCC032	54	3	8.33e-05
ENV7	CCC033	55	1	0.114306
ENV7	CCC033	55	2	0.0339444
ENV7	CCC033	55	3	0.0711111
ENV7	CCC034	56	1	8.33e-05
ENV7	CCC034	56	2	0.0139444
ENV7	CCC034	56	3	0.00336111
ENV7	CCC035	57	1	0.186667
ENV7	CCC035	57	2	0.146111
ENV7	CCC035	57	3	0.295556
ENV7	CCC037	59	1	0.00230556
ENV7	CCC037	59	2	0.0211667
ENV7	CCC037	59	3	0.00930556
ENV7	CCC038	60	1	0.00222222
ENV7	CCC038	60	2	0.0045
ENV7	CCC038	60	3	0.227778
ENV7	CCC041	62	1	0
ENV7	CCC041	62	2	0.0330556
ENV7	CCC041	62	3	0.00833333
ENV7	CCC042	63	1	0.0541667
ENV7	CCC042	63	2	0.0153333
ENV7	CCC042	63	3	0.0297778
ENV7	CCC043	64	1	0.0541667
ENV7	CCC043	64	2	0
ENV7	CCC043	64	3	0.0127778
ENV7	CCC044	65	1	0.00838889
ENV7	CCC044	65	2	0.000277778
ENV7	CCC044	65	3	0.0277778
ENV7	CCC045	66	1	0.0138889
ENV7	CCC045	66	2	0.323611
ENV7	CCC045	66	3	0.0652778
ENV7	CCC051	68	1	0.00833333
ENV7	CCC051	68	2	5.56e-05
ENV7	CCC051	68	3	0.000833333
ENV7	CCC053	70	1	0.0444444
ENV7	CCC053	70	2	0.227778
ENV7	CCC053	70	3	0.186667
ENV7	CCC056	71	1	0.0361111
ENV7	CCC056	71	2	0.101389
ENV7	CCC056	71	3	0.00604167
ENV7	CCC057	72	1	0.0694444
ENV7	CCC057	72	2	0.00125
ENV7	CCC057	72	3	0.0115278
ENV7	CCC059	73	1	0.0216667
ENV7	CCC059	73	2	0.0819444
ENV7	CCC059	73	3	0.13125
ENV7	CCC061	74	1	0.00369444
ENV7	CCC061	74	2	0.266111
ENV7	CCC061	74	3	0.0602778
ENV7	CCC062	75	1	0.0866667
ENV7	CCC062	75	2	0.00130556
ENV7	CCC062	75	3	0.272778
ENV7	CCC063	76	1	0.0134722
ENV7	CCC063	76	2	0.0505556
ENV7	CCC063	76	3	0.113611
ENV7	CCC066	78	1	0.001
ENV7	CCC066	78	2	0.0583333
ENV7	CCC066	78	3	0.00152778
ENV7	CCC067	79	1	8.33e-05
ENV7	CCC067	79	2	0.00125
ENV7	CCC067	79	3	0
ENV7	CCC069	80	1	0
ENV7	CCC069	80	2	0.0186111
ENV7	CCC069	80	3	0
ENV7	CCC070	81	1	0.00152778
ENV7	CCC070	81	2	0.00872222
ENV7	CCC070	81	3	0.00125
ENV7	CCC071	82	1	0.166667
ENV7	CCC071	82	2	0
ENV7	CCC071	82	3	0.197222
ENV7	CCC073	84	1	0
ENV7	CCC073	84	2	0.0541667
ENV7	CCC073	84	3	0.000972222
ENV7	CCC074	85	1	0.000555556
ENV7	CCC074	85	2	0.00255556
ENV7	CCC074	85	3	0
ENV7	CCC076	86	1	0.125
ENV7	CCC076	86	2	0.140194
ENV7	CCC076	86	3	0.00416667
ENV7	CCC079	87	1	0.0120833
ENV7	CCC079	87	2	0.035
ENV7	CCC079	87	3	0.0005
ENV7	CCC080	88	1	0.162222
ENV7	CCC080	88	2	0.0277778
ENV7	CCC080	88	3	0.0616667
ENV7	CCC083	90	1	0.00458333
ENV7	CCC083	90	2	0.0308889
ENV7	CCC083	90	3	0.0175
ENV7	CCC086	91	1	0
ENV7	CCC086	91	2	0
ENV7	CCC086	91	3	0.0904167
ENV7	CCC087	92	1	0.0508333
ENV7	CCC087	92	2	0.322278
ENV7	CCC087	92	3	0.241667
ENV7	CCC088	93	1	0
ENV7	CCC088	93	2	0.202083
ENV7	CCC088	93	3	0.0234722
ENV7	CCC091	95	1	0.117778
ENV7	CCC091	95	2	0.0669444
ENV7	CCC091	95	3	0.00166667
ENV7	CCC092	96	1	0.217222
ENV7	CCC092	96	2	0.0838889
ENV7	CCC092	96	3	0.206389
ENV7	CCC093	97	1	0.0927778
ENV7	CCC093	97	2	0.106667
ENV7	CCC093	97	3	0.17
ENV7	CCC094	98	1	0.0208333
ENV7	CCC094	98	2	0.183611
ENV7	CCC094	98	3	0.0552778
ENV7	CCC096	99	1	0.416667
ENV7	CCC096	99	2	0.116667
ENV7	CCC096	99	3	0.416667
ENV7	CCC099	101	1	0
ENV7	CCC099	101	2	0.000138889
ENV7	CCC099	101	3	0
ENV7	CCC100	102	1	0.00025
ENV7	CCC100	102	2	0
ENV7	CCC100	102	3	0.0459722
ENV7	CCC101	103	1	0.0611111
ENV7	CCC101	103	2	0.104722
ENV7	CCC101	103	3	0.134167
ENV7	CCC102	104	1	0.0183333
ENV7	CCC102	104	2	0.0972222
ENV7	CCC102	104	3	0.0343056
ENV7	CCC103	105	1	0.000138889
ENV7	CCC103	105	2	0.00111111
ENV7	CCC103	105	3	0
ENV7	CCC104	106	1	0.00111111
ENV7	CCC104	106	2	0
ENV7	CCC104	106	3	0
ENV7	CCC106	107	1	0.000166667
ENV7	CCC106	107	2	0.0833889
ENV7	CCC106	107	3	0.1575
ENV7	CCC108	108	1	0.00583333
ENV7	CCC108	108	2	0.147222
ENV7	CCC108	108	3	0.115056
ENV7	CCC109	109	1	0.000125
ENV7	CCC109	109	2	0.103361
ENV7	CCC109	109	3	0.181944
ENV7	CCC110	110	1	0.0302778
ENV7	CCC110	110	2	0.00611111
ENV7	CCC110	110	3	0.017375
ENV7	CCC112	111	1	0
ENV7	CCC112	111	2	0.0117222
ENV7	CCC112	111	3	0
ENV7	CCC113	112	1	8.33e-05
ENV7	CCC113	112	2	5.56e-05
ENV7	CCC113	112	3	0.0147222
ENV7	CCC115	114	1	0.125
ENV7	CCC115	114	2	0.00916667
ENV7	CCC115	114	3	0.0291667
ENV7	CCC116	115	1	0.000888889
ENV7	CCC116	115	2	0.000125
ENV7	CCC116	115	3	0.1
ENV7	CCC119	118	1	0
ENV7	CCC119	118	2	0.00611111
ENV7	CCC119	118	3	0.0133333
ENV7	CCC120	119	1	0.179722
ENV7	CCC120	119	2	0.2625
ENV7	CCC120	119	3	0.0355556
ENV7	CCC121	120	1	0
ENV7	CCC121	120	2	0.00722222
ENV7	CCC121	120	3	0.0333333
ENV7	CCC122	121	1	0.000166667
ENV7	CCC122	121	2	0.0166667
ENV7	CCC122	121	3	0.00208333
ENV7	CCC123	122	1	0.20625
ENV7	CCC123	122	2	0.316667
ENV7	CCC123	122	3	0.0375
ENV7	CCC124	123	1	0
ENV7	CCC124	123	2	0
ENV7	CCC124	123	3	0
ENV7	CCC126	125	1	0.00025
ENV7	CCC126	125	2	0.0223611
ENV7	CCC126	125	3	0.0397222
ENV7	CCC127	126	1	0
ENV7	CCC127	126	2	0
ENV7	CCC127	126	3	0
ENV7	CCC128	127	1	0.000833333
ENV7	CCC128	127	2	8.33e-05
ENV7	CCC128	127	3	0
ENV7	CCC129	128	1	0
ENV7	CCC129	128	2	0.0833333
ENV7	CCC129	128	3	0.195833
ENV7	CCC131	129	1	0.000416667
ENV7	CCC131	129	2	0.0261111
ENV7	CCC131	129	3	0.00888889
ENV7	CCC132	130	1	0.0166667
ENV7	CCC132	130	2	0.0322222
ENV7	CCC132	130	3	0.0113889
ENV7	CCC133	131	1	0.308333
ENV7	CCC133	131	2	0.25
ENV7	CCC133	131	3	0.416667
ENV7	CCC135	132	1	0.000888889
ENV7	CCC135	132	2	0.112278
ENV7	CCC135	132	3	0.125556
ENV7	CCC136	133	1	8.33e-05
ENV7	CCC136	133	2	0.0103611
ENV7	CCC136	133	3	0
ENV7	CCC137	134	1	0.00569444
ENV7	CCC137	134	2	0.006125
ENV7	CCC137	134	3	0.00222222
ENV7	CCC138	135	1	0.00416667
ENV7	CCC138	135	2	0
ENV7	CCC138	135	3	0.37
ENV7	CCC140	136	1	0.151667
ENV7	CCC140	136	2	0.441667
ENV7	CCC140	136	3	0.296667
ENV7	CCC141	137	1	0.0166667
ENV7	CCC141	137	2	0
ENV7	CCC141	137	3	0.0458889
ENV7	CCC142	138	1	0.00402778
ENV7	CCC142	138	2	0.127778
ENV7	CCC142	138	3	0.161111
ENV7	CCC143	139	1	0.0261111
ENV7	CCC143	139	2	0.000694444
ENV7	CCC143	139	3	0.00433333
ENV7	CCC145	141	1	0.00936111
ENV7	CCC145	141	2	0.0005
ENV7	CCC145	141	3	0.0341667
ENV7	Cn005	146	1	0.00786111
ENV7	Cn005	146	2	0.0315556
ENV7	Cn005	146	3	0.00819444
ENV7	CrColombia	177	1	0.0025
ENV7	CrColombia	177	2	0.0256111
ENV7	CrColombia	177	3	0.0386111
ENV7	CrGaleras	178	1	0.00194444
ENV7	CrGaleras	178	2	0.00861111
ENV7	CrGaleras	178	3	0.000833333
ENV7	CrGuanena	179	1	8.33e-05
ENV7	CrGuanena	179	2	0.00638889
ENV7	CrGuanena	179	3	0.000472222
ENV7	Unica	233	1	0.0833333
ENV7	Unica	233	2	0.000833333
ENV7	Unica	233	3	0.0458333
ENV7	Capiro	234	1	0.0531944
ENV7	Capiro	234	2	0.0194444
ENV7	Capiro	234	3	0.109167
ENV7	P_Suprema	235	1	0.0652778
ENV7	P_Suprema	235	2	0.198333
ENV7	P_Suprema	235	3	0.0125556

## Sheet: GEA_RAUDPC_FOLIAGE_2013-2014_PH
S5 Table. rAUDPC evaluation data. rAUDPC values by genotype for leaves and stem resistance evaluations
ENV	GENOTYPE	CODE	REP	RAUDPC_L
ENV3	CA004	16	1	0.447231
ENV3	CA004	16	2	0.344398
ENV3	CA004	16	3	0.272409
ENV3	CA009	17	1	0.232591
ENV3	CA009	17	2	0.186027
ENV3	CA009	17	3	0.21721
ENV3	CA051	22	1	0.271167
ENV3	CA051	22	2	0.232629
ENV3	CA051	22	3	0.175688
ENV3	CA052	23	1	0.395156
ENV3	CA052	23	2	0.250199
ENV3	CA052	23	3	0.216403
ENV3	CA059	24	1	0.27172
ENV3	CA059	24	2	0.252602
ENV3	CA059	24	3	0.228097
ENV3	CA063	26	1	0.169258
ENV3	CA063	26	2	0.219091
ENV3	CA063	26	3	0.129441
ENV3	CA064	27	1	0.358091
ENV3	CA064	27	2	0.40171
ENV3	CA064	27	3	0.343285
ENV3	CCC002	31	1	0.263444
ENV3	CCC002	31	2	0.110118
ENV3	CCC002	31	3	0.210081
ENV3	CCC003	32	1	0.0204839
ENV3	CCC003	32	2	0.0166398
ENV3	CCC003	32	3	0.0135484
ENV3	CCC004	33	1	0.16722
ENV3	CCC004	33	2	0.104032
ENV3	CCC004	33	3	0.133333
ENV3	CCC005	34	1	0.0411344
ENV3	CCC005	34	2	0.0700484
ENV3	CCC005	34	3	0.0614247
ENV3	CCC007	36	1	0.242941
ENV3	CCC007	36	2	0.154839
ENV3	CCC007	36	3	0.22293
ENV3	CCC008	37	1	0.404839
ENV3	CCC008	37	2	0.237581
ENV3	CCC008	37	3	0.268065
ENV3	CCC013	41	1	0.249914
ENV3	CCC013	41	2	0.28764
ENV3	CCC013	41	3	0.226392
ENV3	CCC015	43	1	0.267804
ENV3	CCC015	43	2	0.183638
ENV3	CCC015	43	3	0.161629
ENV3	CCC016	44	1	0.434726
ENV3	CCC016	44	2	0.270167
ENV3	CCC016	44	3	0.353882
ENV3	CCC017	45	1	0.360048
ENV3	CCC017	45	2	0.242742
ENV3	CCC017	45	3	0.0978495
ENV3	CCC019	46	1	0.332944
ENV3	CCC019	46	2	0.221927
ENV3	CCC019	46	3	0.248121
ENV3	CCC020	47	1	0.374995
ENV3	CCC020	47	2	0.302473
ENV3	CCC020	47	3	0.267118
ENV3	CCC023	49	1	0.205382
ENV3	CCC023	49	2	0.15314
ENV3	CCC023	49	3	0.189253
ENV3	CCC024	50	1	0.342812
ENV3	CCC024	50	2	0.314543
ENV3	CCC024	50	3	0.221946
ENV3	CCC027	51	1	0.121995
ENV3	CCC027	51	2	0.111382
ENV3	CCC027	51	3	0.0633468
ENV3	CCC030	52	1	0.264522
ENV3	CCC030	52	2	0.109382
ENV3	CCC030	52	3	0.119086
ENV3	CCC031	53	1	0.299962
ENV3	CCC031	53	2	0.212444
ENV3	CCC031	53	3	0.152419
ENV3	CCC032	54	1	0.220441
ENV3	CCC032	54	2	0.178866
ENV3	CCC032	54	3	0.182618
ENV3	CCC033	55	1	0.39257
ENV3	CCC033	55	2	0.271527
ENV3	CCC033	55	3	0.321511
ENV3	CCC034	56	1	0.31086
ENV3	CCC034	56	2	0.31307
ENV3	CCC034	56	3	0.283602
ENV3	CCC035	57	1	0.354995
ENV3	CCC035	57	2	0.352694
ENV3	CCC035	57	3	0.306892
ENV3	CCC037	59	1	0.210758
ENV3	CCC037	59	2	0.185758
ENV3	CCC037	59	3	0.157263
ENV3	CCC038	60	1	0.200376
ENV3	CCC038	60	2	0.0812742
ENV3	CCC038	60	3	0.0817258
ENV3	CCC041	62	1	0.30296
ENV3	CCC041	62	2	0.273978
ENV3	CCC041	62	3	0.201075
ENV3	CCC042	63	1	0.251349
ENV3	CCC042	63	2	0.240059
ENV3	CCC042	63	3	0.226613
ENV3	CCC043	64	1	0.359892
ENV3	CCC043	64	2	0.211129
ENV3	CCC043	64	3	0.113145
ENV3	CCC044	65	1	0.233339
ENV3	CCC044	65	2	0.174194
ENV3	CCC044	65	3	0.111909
ENV3	CCC045	66	1	0.431183
ENV3	CCC045	66	2	0.33029
ENV3	CCC045	66	3	0.236565
ENV3	CCC051	68	1	0.044
ENV3	CCC051	68	2	0.0723925
ENV3	CCC051	68	3	0.0216129
ENV3	CCC053	70	1	0.116105
ENV3	CCC053	70	2	0.16371
ENV3	CCC053	70	3	0.102871
ENV3	CCC056	71	1	0.34078
ENV3	CCC056	71	2	0.280242
ENV3	CCC056	71	3	0.234976
ENV3	CCC057	72	1	0.2875
ENV3	CCC057	72	2	0.265742
ENV3	CCC057	72	3	0.184414
ENV3	CCC059	73	1	0.264253
ENV3	CCC059	73	2	0.251349
ENV3	CCC059	73	3	0.184008
ENV3	CCC061	74	1	0.597253
ENV3	CCC061	74	2	0.589
ENV3	CCC061	74	3	0.530798
ENV3	CCC062	75	1	0.28332
ENV3	CCC062	75	2	0.384323
ENV3	CCC062	75	3	0.231543
ENV3	CCC063	76	1	0.385538
ENV3	CCC063	76	2	0.358522
ENV3	CCC063	76	3	0.298844
ENV3	CCC066	78	1	0.198124
ENV3	CCC066	78	2	0.144624
ENV3	CCC066	78	3	0.16457
ENV3	CCC067	79	1	0.19329
ENV3	CCC067	79	2	0.15314
ENV3	CCC067	79	3	0.101774
ENV3	CCC069	80	1	0.176882
ENV3	CCC069	80	2	0.224637
ENV3	CCC069	80	3	0.125005
ENV3	CCC070	81	1	0.334194
ENV3	CCC070	81	2	0.444355
ENV3	CCC070	81	3	0.328855
ENV3	CCC071	82	1	0.343651
ENV3	CCC071	82	2	0.265731
ENV3	CCC071	82	3	0.313441
ENV3	CCC073	84	1	0.365188
ENV3	CCC073	84	2	0.197672
ENV3	CCC073	84	3	0.212097
ENV3	CCC074	85	1	0.268898
ENV3	CCC074	85	2	0.20303
ENV3	CCC074	85	3	0.179435
ENV3	CCC076	86	1	0.17079
ENV3	CCC076	86	2	0.141398
ENV3	CCC076	86	3	0.0948925
ENV3	CCC079	87	1	0.179054
ENV3	CCC079	87	2	0.156812
ENV3	CCC079	87	3	0.0920806
ENV3	CCC080	88	1	0.570161
ENV3	CCC080	88	2	0.484511
ENV3	CCC080	88	3	0.405968
ENV3	CCC083	90	1	0.213118
ENV3	CCC083	90	2	0.200989
ENV3	CCC083	90	3	0.182263
ENV3	CCC086	91	1	0.111129
ENV3	CCC086	91	2	0.208339
ENV3	CCC086	91	3	0.152957
ENV3	CCC087	92	1	0.798435
ENV3	CCC087	92	2	0.648484
ENV3	CCC087	92	3	0.407395
ENV3	CCC088	93	1	0.243185
ENV3	CCC088	93	2	0.182532
ENV3	CCC088	93	3	0.15314
ENV3	CCC091	95	1	0.281121
ENV3	CCC091	95	2	0.11864
ENV3	CCC091	95	3	0.198522
ENV3	CCC092	96	1	0.480476
ENV3	CCC092	96	2	0.469024
ENV3	CCC092	96	3	0.358387
ENV3	CCC093	97	1	0.728005
ENV3	CCC093	97	2	0.435758
ENV3	CCC093	97	3	0.463199
ENV3	CCC094	98	1	0.218559
ENV3	CCC094	98	2	0.19086
ENV3	CCC094	98	3	0.220081
ENV3	CCC096	99	1	0.555914
ENV3	CCC096	99	2	0.501634
ENV3	CCC096	99	3	0.431237
ENV3	CCC099	101	1	0.0924785
ENV3	CCC099	101	2	0.156661
ENV3	CCC099	101	3	0.0893387
ENV3	CCC100	102	1	0.257129
ENV3	CCC100	102	2	0.137661
ENV3	CCC100	102	3	0.219892
ENV3	CCC101	103	1	0.622101
ENV3	CCC101	103	2	0.446426
ENV3	CCC101	103	3	0.428868
ENV3	CCC102	104	1	0.267895
ENV3	CCC102	104	2	0.191895
ENV3	CCC102	104	3	0.234726
ENV3	CCC103	105	1	0.255495
ENV3	CCC103	105	2	0.178554
ENV3	CCC103	105	3	0.190683
ENV3	CCC104	106	1	0.213812
ENV3	CCC104	106	2	0.160667
ENV3	CCC104	106	3	0.119086
ENV3	CCC106	107	1	0.179435
ENV3	CCC106	107	2	0.168419
ENV3	CCC106	107	3	0.170699
ENV3	CCC108	108	1	0.443621
ENV3	CCC108	108	2	0.244831
ENV3	CCC108	108	3	0.259769
ENV3	CCC109	109	1	0.406048
ENV3	CCC109	109	2	0.283065
ENV3	CCC109	109	3	0.293016
ENV3	CCC110	110	1	0.560532
ENV3	CCC110	110	2	0.261866
ENV3	CCC110	110	3	0.325199
ENV3	CCC112	111	1	0.127253
ENV3	CCC112	111	2	0.0858548
ENV3	CCC112	111	3	0.155199
ENV3	CCC113	112	1	0.202097
ENV3	CCC113	112	2	0.205559
ENV3	CCC113	112	3	0.132054
ENV3	CCC115	114	1	0.0170565
ENV3	CCC115	114	2	0.0274731
ENV3	CCC115	114	3	0.0677419
ENV3	CCC116	115	1	0.337414
ENV3	CCC116	115	2	0.198237
ENV3	CCC116	115	3	0.229575
ENV3	CCC119	118	1	0.195548
ENV3	CCC119	118	2	0.157892
ENV3	CCC119	118	3	0.183202
ENV3	CCC120	119	1	0.423656
ENV3	CCC120	119	2	0.260065
ENV3	CCC120	119	3	0.250731
ENV3	CCC121	120	1	0.244914
ENV3	CCC121	120	2	0.175538
ENV3	CCC121	120	3	0.124597
ENV3	CCC122	121	1	0.209054
ENV3	CCC122	121	2	0.175538
ENV3	CCC122	121	3	0.168194
ENV3	CCC123	122	1	0.294806
ENV3	CCC123	122	2	0.230645
ENV3	CCC123	122	3	0.280785
ENV3	CCC124	123	1	0.428253
ENV3	CCC124	123	2	0.198478
ENV3	CCC124	123	3	0.137995
ENV3	CCC126	125	1	0.155258
ENV3	CCC126	125	2	0.0904839
ENV3	CCC126	125	3	0.112366
ENV3	CCC127	126	1	0.325634
ENV3	CCC127	126	2	0.348387
ENV3	CCC127	126	3	0.251661
ENV3	CCC128	127	1	0.345753
ENV3	CCC128	127	2	0.292656
ENV3	CCC128	127	3	0.23629
ENV3	CCC129	128	1	0.109274
ENV3	CCC129	128	2	0.115726
ENV3	CCC129	128	3	0.0639113
ENV3	CCC131	129	1	0.110667
ENV3	CCC131	129	2	0.118462
ENV3	CCC131	129	3	0.0607527
ENV3	CCC132	130	1	0.433065
ENV3	CCC132	130	2	0.259414
ENV3	CCC132	130	3	0.28764
ENV3	CCC133	131	1	0.580484
ENV3	CCC133	131	2	0.53925
ENV3	CCC133	131	3	0.441156
ENV3	CCC135	132	1	0.329067
ENV3	CCC135	132	2	0.348774
ENV3	CCC135	132	3	0.298892
ENV3	CCC136	133	1	0.243427
ENV3	CCC136	133	2	0.18314
ENV3	CCC136	133	3	0.133007
ENV3	CCC137	134	1	0.358253
ENV3	CCC137	134	2	0.37322
ENV3	CCC137	134	3	0.28807
ENV3	CCC138	135	1	0.0704355
ENV3	CCC138	135	2	0.0659409
ENV3	CCC138	135	3	0.044086
ENV3	CCC140	136	1	0.660532
ENV3	CCC140	136	2	0.488591
ENV3	CCC140	136	3	0.524833
ENV3	CCC141	137	1	0.287484
ENV3	CCC141	137	2	0.233199
ENV3	CCC141	137	3	0.328495
ENV3	CCC142	138	1	0.366957
ENV3	CCC142	138	2	0.41536
ENV3	CCC142	138	3	0.379
ENV3	CCC143	139	1	0.345882
ENV3	CCC143	139	2	0.274516
ENV3	CCC143	139	3	0.244468
ENV3	CCC145	141	1	0.363274
ENV3	CCC145	141	2	0.438441
ENV3	CCC145	141	3	0.300274
ENV3	Cn005	146	1	0.586766
ENV3	Cn005	146	2	0.439032
ENV3	Cn005	146	3	0.438247
ENV3	CrColombia	177	1	0.284194
ENV3	CrColombia	177	2	0.262468
ENV3	CrColombia	177	3	0.281677
ENV3	CrGaleras	178	1	0.339882
ENV3	CrGaleras	178	2	0.425581
ENV3	CrGaleras	178	3	0.290199
ENV3	CrGuanena	179	1	0.243462
ENV3	CrGuanena	179	2	0.227425
ENV3	CrGuanena	179	3	0.118371
ENV3	Unica	233	1	0.0377957
ENV3	Unica	233	2	0.0339516
ENV3	Unica	233	3	0.00790323
ENV3	Capiro	234	1	0.478247
ENV3	Capiro	234	2	0.435317
ENV3	Capiro	234	3	0.440376
ENV3	P_Suprema	235	1	0.00112903
ENV3	P_Suprema	235	2	0.00112903
ENV3	P_Suprema	235	3	0.00526882
ENV4	CA004	16	1	0.243333
ENV4	CA004	16	2	0.32
ENV4	CA004	16	3	0.341367
ENV4	CA009	17	1	0.42
ENV4	CA009	17	2	0.29
ENV4	CA009	17	3	0.286667
ENV4	CA051	22	1	0.19
ENV4	CA051	22	2	0.206667
ENV4	CA051	22	3	0.171333
ENV4	CA052	23	1	0.24
ENV4	CA052	23	2	0.36
ENV4	CA052	23	3	0.283333
ENV4	CA059	24	1	0.23
ENV4	CA059	24	2	0.227333
ENV4	CA059	24	3	0.223333
ENV4	CA063	26	1	0.045
ENV4	CA063	26	2	0.1367
ENV4	CA063	26	3	0.0293333
ENV4	CA064	27	1	0.032
ENV4	CA064	27	2	0.0640667
ENV4	CA064	27	3	0.0072
ENV4	CCC002	31	1	0.0402
ENV4	CCC002	31	2	0.0651333
ENV4	CCC002	31	3	0.1584
ENV4	CCC003	32	1	0.017
ENV4	CCC003	32	2	0.00133333
ENV4	CCC003	32	3	0.003
ENV4	CCC004	33	1	0.091
ENV4	CCC004	33	2	0.0535333
ENV4	CCC004	33	3	0.0718
ENV4	CCC005	34	1	0.047
ENV4	CCC005	34	2	0.0072
ENV4	CCC005	34	3	0.052
ENV4	CCC007	36	1	0.0401
ENV4	CCC007	36	2	0.191
ENV4	CCC007	36	3	0.236
ENV4	CCC008	37	1	0.18
ENV4	CCC008	37	2	0.18
ENV4	CCC008	37	3	0.166867
ENV4	CCC013	41	1	0.191667
ENV4	CCC013	41	2	0.0953667
ENV4	CCC013	41	3	0.2002
ENV4	CCC015	43	1	0.1
ENV4	CCC015	43	2	0.1
ENV4	CCC015	43	3	0.1
ENV4	CCC016	44	1	0.217333
ENV4	CCC016	44	2	0.27
ENV4	CCC016	44	3	0.363667
ENV4	CCC017	45	1	0.0968
ENV4	CCC017	45	2	0.0935333
ENV4	CCC017	45	3	0.0733333
ENV4	CCC019	46	1	0.1406
ENV4	CCC019	46	2	0.208333
ENV4	CCC019	46	3	0.264667
ENV4	CCC020	47	1	0.18
ENV4	CCC020	47	2	0.187333
ENV4	CCC020	47	3	0.185
ENV4	CCC023	49	1	0.0425
ENV4	CCC023	49	2	0.0425
ENV4	CCC023	49	3	0.0425
ENV4	CCC024	50	1	0.215367
ENV4	CCC024	50	2	0.120033
ENV4	CCC024	50	3	0.106733
ENV4	CCC027	51	1	0.177
ENV4	CCC027	51	2	0.091
ENV4	CCC027	51	3	0.0615
ENV4	CCC030	52	1	0.16
ENV4	CCC030	52	2	0.0283333
ENV4	CCC030	52	3	0.0768667
ENV4	CCC031	53	1	0.175333
ENV4	CCC031	53	2	0.296667
ENV4	CCC031	53	3	0.2637
ENV4	CCC032	54	1	0.0413333
ENV4	CCC032	54	2	0.0172
ENV4	CCC032	54	3	0.0318667
ENV4	CCC033	55	1	0.18
ENV4	CCC033	55	2	0.223333
ENV4	CCC033	55	3	0.167333
ENV4	CCC034	56	1	0.118333
ENV4	CCC034	56	2	0.286667
ENV4	CCC034	56	3	0.0938
ENV4	CCC035	57	1	0.393333
ENV4	CCC035	57	2	0.320333
ENV4	CCC035	57	3	0.3444
ENV4	CCC037	59	1	0.062
ENV4	CCC037	59	2	0.1102
ENV4	CCC037	59	3	0.0304667
ENV4	CCC038	60	1	0.081
ENV4	CCC038	60	2	0.0468667
ENV4	CCC038	60	3	0.0414667
ENV4	CCC041	62	1	0.0908
ENV4	CCC041	62	2	0.150067
ENV4	CCC041	62	3	0.137133
ENV4	CCC042	63	1	0.0983333
ENV4	CCC042	63	2	0.0676667
ENV4	CCC042	63	3	0.0395
ENV4	CCC043	64	1	0.108667
ENV4	CCC043	64	2	0.141
ENV4	CCC043	64	3	0.0136667
ENV4	CCC044	65	1	0.1402
ENV4	CCC044	65	2	0.1402
ENV4	CCC044	65	3	0.1402
ENV4	CCC045	66	1	0.326
ENV4	CCC045	66	2	0.302
ENV4	CCC045	66	3	0.314
ENV4	CCC051	68	1	0.0215333
ENV4	CCC051	68	2	0.00393333
ENV4	CCC051	68	3	0.00146667
ENV4	CCC053	70	1	0.0138667
ENV4	CCC053	70	2	0.1102
ENV4	CCC053	70	3	0.0100667
ENV4	CCC056	71	1	0.284
ENV4	CCC056	71	2	0.1958
ENV4	CCC056	71	3	0.1415
ENV4	CCC057	72	1	0.38
ENV4	CCC057	72	2	0.38
ENV4	CCC057	72	3	0.38
ENV4	CCC059	73	1	0.122
ENV4	CCC059	73	2	0.122
ENV4	CCC059	73	3	0.122
ENV4	CCC061	74	1	0.481
ENV4	CCC061	74	2	0.40005
ENV4	CCC061	74	3	0.448333
ENV4	CCC062	75	1	0.217333
ENV4	CCC062	75	2	0.108
ENV4	CCC062	75	3	0.111
ENV4	CCC063	76	1	0.152
ENV4	CCC063	76	2	0.3
ENV4	CCC063	76	3	0.276667
ENV4	CCC066	78	1	0.117667
ENV4	CCC066	78	2	0.1738
ENV4	CCC066	78	3	0.157067
ENV4	CCC067	79	1	0.114667
ENV4	CCC067	79	2	0.100733
ENV4	CCC067	79	3	0.100133
ENV4	CCC069	80	1	0.196667
ENV4	CCC069	80	2	0.0484667
ENV4	CCC069	80	3	0.124333
ENV4	CCC070	81	1	0.041
ENV4	CCC070	81	2	0.0770667
ENV4	CCC070	81	3	0.170467
ENV4	CCC071	82	1	0.286667
ENV4	CCC071	82	2	0.248667
ENV4	CCC071	82	3	0.247733
ENV4	CCC073	84	1	0.057
ENV4	CCC073	84	2	0.081
ENV4	CCC073	84	3	0.085
ENV4	CCC074	85	1	0.09
ENV4	CCC074	85	2	0.08
ENV4	CCC074	85	3	0.065
ENV4	CCC076	86	1	0.159211
ENV4	CCC076	86	2	0.159211
ENV4	CCC076	86	3	0.159211
ENV4	CCC079	87	1	0.108278
ENV4	CCC079	87	2	0.108278
ENV4	CCC079	87	3	0.108278
ENV4	CCC080	88	1	0.368889
ENV4	CCC080	88	2	0.368889
ENV4	CCC080	88	3	0.368889
ENV4	CCC083	90	1	0.041
ENV4	CCC083	90	2	0.0477333
ENV4	CCC083	90	3	0.1774
ENV4	CCC086	91	1	0.131667
ENV4	CCC086	91	2	0.0643667
ENV4	CCC086	91	3	0.0286667
ENV4	CCC087	92	1	0.4467
ENV4	CCC087	92	2	0.39105
ENV4	CCC087	92	3	0.32
ENV4	CCC088	93	1	0.0302
ENV4	CCC088	93	2	0.104333
ENV4	CCC088	93	3	0.0356667
ENV4	CCC091	95	1	0.264
ENV4	CCC091	95	2	0.1302
ENV4	CCC091	95	3	0.141333
ENV4	CCC092	96	1	0.43
ENV4	CCC092	96	2	0.3535
ENV4	CCC092	96	3	0.277
ENV4	CCC093	97	1	0.2805
ENV4	CCC093	97	2	0.2
ENV4	CCC093	97	3	0.24025
ENV4	CCC094	98	1	0.0302
ENV4	CCC094	98	2	0.116
ENV4	CCC094	98	3	0.0487333
ENV4	CCC096	99	1	0.480333
ENV4	CCC096	99	2	0.44
ENV4	CCC096	99	3	0.35
ENV4	CCC099	101	1	0.168067
ENV4	CCC099	101	2	0.0773333
ENV4	CCC099	101	3	0.0284
ENV4	CCC100	102	1	0.14
ENV4	CCC100	102	2	0.096
ENV4	CCC100	102	3	0.1902
ENV4	CCC101	103	1	0.408
ENV4	CCC101	103	2	0.461
ENV4	CCC101	103	3	0.493333
ENV4	CCC102	104	1	0.448
ENV4	CCC102	104	2	0.58
ENV4	CCC102	104	3	0.461667
ENV4	CCC103	105	1	0.071
ENV4	CCC103	105	2	0.0553333
ENV4	CCC103	105	3	0.0418667
ENV4	CCC104	106	1	0.138
ENV4	CCC104	106	2	0.0357333
ENV4	CCC104	106	3	0.128
ENV4	CCC106	107	1	0.153333
ENV4	CCC106	107	2	0.103467
ENV4	CCC106	107	3	0.0303333
ENV4	CCC108	108	1	0.1418
ENV4	CCC108	108	2	0.226667
ENV4	CCC108	108	3	0.241067
ENV4	CCC109	109	1	0.2376
ENV4	CCC109	109	2	0.324667
ENV4	CCC109	109	3	0.1334
ENV4	CCC110	110	1	0.101
ENV4	CCC110	110	2	0.0635333
ENV4	CCC110	110	3	0.138067
ENV4	CCC112	111	1	0.132
ENV4	CCC112	111	2	0.0876667
ENV4	CCC112	111	3	0.137
ENV4	CCC113	112	1	0.0846667
ENV4	CCC113	112	2	0.111333
ENV4	CCC113	112	3	0.101
ENV4	CCC115	114	1	0.007
ENV4	CCC115	114	2	0.007
ENV4	CCC115	114	3	0.007
ENV4	CCC116	115	1	0.17
ENV4	CCC116	115	2	0.057
ENV4	CCC116	115	3	0.0946667
ENV4	CCC119	118	1	0.28
ENV4	CCC119	118	2	0.28
ENV4	CCC119	118	3	0.28
ENV4	CCC120	119	1	0.128
ENV4	CCC120	119	2	0.237333
ENV4	CCC120	119	3	0.193333
ENV4	CCC121	120	1	0.0535333
ENV4	CCC121	120	2	0.0368667
ENV4	CCC121	120	3	0.0475
ENV4	CCC122	121	1	0.081
ENV4	CCC122	121	2	0.091
ENV4	CCC122	121	3	0.0846667
ENV4	CCC123	122	1	0.13
ENV4	CCC123	122	2	0.166
ENV4	CCC123	122	3	0.148
ENV4	CCC124	123	1	0.232
ENV4	CCC124	123	2	0.232
ENV4	CCC124	123	3	0.232
ENV4	CCC126	125	1	0.126
ENV4	CCC126	125	2	0.0567333
ENV4	CCC126	125	3	0.0537333
ENV4	CCC127	126	1	0.0735333
ENV4	CCC127	126	2	0.079
ENV4	CCC127	126	3	0.206667
ENV4	CCC128	127	1	0.081
ENV4	CCC128	127	2	0.1051
ENV4	CCC128	127	3	0.1615
ENV4	CCC129	128	1	0.0035
ENV4	CCC129	128	2	0.0134833
ENV4	CCC129	128	3	0.0234667
ENV4	CCC131	129	1	0.0485333
ENV4	CCC131	129	2	0.0457333
ENV4	CCC131	129	3	0.1302
ENV4	CCC132	130	1	0.176667
ENV4	CCC132	130	2	0.317667
ENV4	CCC132	130	3	0.147133
ENV4	CCC133	131	1	0.445
ENV4	CCC133	131	2	0.316667
ENV4	CCC133	131	3	0.282
ENV4	CCC135	132	1	0.177333
ENV4	CCC135	132	2	0.31
ENV4	CCC135	132	3	0.250467
ENV4	CCC136	133	1	0.0128667
ENV4	CCC136	133	2	0.0111333
ENV4	CCC136	133	3	0.028
ENV4	CCC137	134	1	0.1434
ENV4	CCC137	134	2	0.236667
ENV4	CCC137	134	3	0.244333
ENV4	CCC138	135	1	0.042
ENV4	CCC138	135	2	0.0518667
ENV4	CCC138	135	3	0.0505
ENV4	CCC140	136	1	0.345
ENV4	CCC140	136	2	0.340067
ENV4	CCC140	136	3	0.334667
ENV4	CCC141	137	1	0.014
ENV4	CCC141	137	2	0.0755
ENV4	CCC141	137	3	0.153333
ENV4	CCC142	138	1	0.324
ENV4	CCC142	138	2	0.210667
ENV4	CCC142	138	3	0.258667
ENV4	CCC143	139	1	0.1755
ENV4	CCC143	139	2	0.095
ENV4	CCC143	139	3	0.00373333
ENV4	CCC145	141	1	0.183334
ENV4	CCC145	141	2	0.28
ENV4	CCC145	141	3	0.226666
ENV4	Cn005	146	1	0.114667
ENV4	Cn005	146	2	0.140133
ENV4	Cn005	146	3	0.0214667
ENV4	CrColombia	177	1	0.383334
ENV4	CrColombia	177	2	0.32
ENV4	CrColombia	177	3	0.213334
ENV4	CrGaleras	178	1	0.263333
ENV4	CrGaleras	178	2	0.306667
ENV4	CrGaleras	178	3	0.275333
ENV4	CrGuanena	179	1	0.256666
ENV4	CrGuanena	179	2	0.17
ENV4	CrGuanena	179	3	0.276666
ENV4	Unica	233	1	0.0853333
ENV4	Unica	233	2	0.002
ENV4	Unica	233	3	0.0593333
ENV4	Capiro	234	1	0.31
ENV4	Capiro	234	2	0.433333
ENV4	Capiro	234	3	0.298
ENV4	P_Suprema	235	1	0.0122
ENV4	P_Suprema	235	2	0.0304
ENV4	P_Suprema	235	3	0.00166667
ENV7	CA004	16	1	0.311444
ENV7	CA004	16	2	0.345028
ENV7	CA004	16	3	0.239611
ENV7	CA009	17	1	0.328222
ENV7	CA009	17	2	0.270278
ENV7	CA009	17	3	0.296056
ENV7	CA051	22	1	0.241
ENV7	CA051	22	2	0.342222
ENV7	CA051	22	3	0.23675
ENV7	CA052	23	1	0.375222
ENV7	CA052	23	2	0.234
ENV7	CA052	23	3	0.279278
ENV7	CA059	24	1	0.151722
ENV7	CA059	24	2	0.278556
ENV7	CA059	24	3	0.242056
ENV7	CA063	26	1	0.169778
ENV7	CA063	26	2	0.240028
ENV7	CA063	26	3	0.251389
ENV7	CA064	27	1	0.145417
ENV7	CA064	27	2	0.305
ENV7	CA064	27	3	0.228167
ENV7	CCC002	31	1	0.0480556
ENV7	CCC002	31	2	0.1045
ENV7	CCC002	31	3	0.12675
ENV7	CCC003	32	1	0.000805556
ENV7	CCC003	32	2	0.00130556
ENV7	CCC003	32	3	0.000861111
ENV7	CCC004	33	1	0.0648333
ENV7	CCC004	33	2	0.242667
ENV7	CCC004	33	3	0.204222
ENV7	CCC005	34	1	0.0567778
ENV7	CCC005	34	2	0.235056
ENV7	CCC005	34	3	0.0681111
ENV7	CCC007	36	1	0.228333
ENV7	CCC007	36	2	0.130611
ENV7	CCC007	36	3	0.250278
ENV7	CCC008	37	1	0.185333
ENV7	CCC008	37	2	0.250889
ENV7	CCC008	37	3	0.248944
ENV7	CCC013	41	1	0.0235
ENV7	CCC013	41	2	0.189389
ENV7	CCC013	41	3	0.0891667
ENV7	CCC015	43	1	0.11475
ENV7	CCC015	43	2	0.0337778
ENV7	CCC015	43	3	0.02
ENV7	CCC016	44	1	0.200111
ENV7	CCC016	44	2	0.257194
ENV7	CCC016	44	3	0.219833
ENV7	CCC017	45	1	0.174167
ENV7	CCC017	45	2	0.123722
ENV7	CCC017	45	3	0.201222
ENV7	CCC019	46	1	0.324222
ENV7	CCC019	46	2	0.207833
ENV7	CCC019	46	3	0.247778
ENV7	CCC020	47	1	0.1425
ENV7	CCC020	47	2	0.242778
ENV7	CCC020	47	3	0.271833
ENV7	CCC023	49	1	0.178917
ENV7	CCC023	49	2	0.225167
ENV7	CCC023	49	3	0.224444
ENV7	CCC024	50	1	0.416667
ENV7	CCC024	50	2	0.329333
ENV7	CCC024	50	3	0.235
ENV7	CCC027	51	1	0.247278
ENV7	CCC027	51	2	0.192111
ENV7	CCC027	51	3	0.294444
ENV7	CCC030	52	1	0.0851667
ENV7	CCC030	52	2	0.131722
ENV7	CCC030	52	3	0.0672778
ENV7	CCC031	53	1	0.253389
ENV7	CCC031	53	2	0.311667
ENV7	CCC031	53	3	0.227778
ENV7	CCC032	54	1	0.0447222
ENV7	CCC032	54	2	0.0472222
ENV7	CCC032	54	3	0.0679167
ENV7	CCC033	55	1	0.270083
ENV7	CCC033	55	2	0.233667
ENV7	CCC033	55	3	0.262
ENV7	CCC034	56	1	0.140278
ENV7	CCC034	56	2	0.2125
ENV7	CCC034	56	3	0.2335
ENV7	CCC035	57	1	0.322778
ENV7	CCC035	57	2	0.289556
ENV7	CCC035	57	3	0.351281
ENV7	CCC037	59	1	0.0929722
ENV7	CCC037	59	2	0.226778
ENV7	CCC037	59	3	0.117556
ENV7	CCC038	60	1	0.348111
ENV7	CCC038	60	2	0.237
ENV7	CCC038	60	3	0.420556
ENV7	CCC041	62	1	0.191944
ENV7	CCC041	62	2	0.209167
ENV7	CCC041	62	3	0.135472
ENV7	CCC042	63	1	0.182278
ENV7	CCC042	63	2	0.194
ENV7	CCC042	63	3	0.21
ENV7	CCC043	64	1	0.226444
ENV7	CCC043	64	2	0.0481111
ENV7	CCC043	64	3	0.158056
ENV7	CCC044	65	1	0.0255556
ENV7	CCC044	65	2	0.06425
ENV7	CCC044	65	3	0.0761111
ENV7	CCC045	66	1	0.192639
ENV7	CCC045	66	2	0.491111
ENV7	CCC045	66	3	0.342778
ENV7	CCC051	68	1	0.0503889
ENV7	CCC051	68	2	0.0766667
ENV7	CCC051	68	3	0.126667
ENV7	CCC053	70	1	0.192
ENV7	CCC053	70	2	0.322389
ENV7	CCC053	70	3	0.28
ENV7	CCC056	71	1	0.228611
ENV7	CCC056	71	2	0.303722
ENV7	CCC056	71	3	0.229333
ENV7	CCC057	72	1	0.347278
ENV7	CCC057	72	2	0.122778
ENV7	CCC057	72	3	0.181944
ENV7	CCC059	73	1	0.101667
ENV7	CCC059	73	2	0.179167
ENV7	CCC059	73	3	0.284167
ENV7	CCC061	74	1	0.366667
ENV7	CCC061	74	2	0.38875
ENV7	CCC061	74	3	0.2815
ENV7	CCC062	75	1	0.362222
ENV7	CCC062	75	2	0.212611
ENV7	CCC062	75	3	0.393444
ENV7	CCC063	76	1	0.239778
ENV7	CCC063	76	2	0.264056
ENV7	CCC063	76	3	0.244278
ENV7	CCC066	78	1	0.0955556
ENV7	CCC066	78	2	0.221222
ENV7	CCC066	78	3	0.192111
ENV7	CCC067	79	1	0.295389
ENV7	CCC067	79	2	0.217778
ENV7	CCC067	79	3	0.214722
ENV7	CCC069	80	1	0.191667
ENV7	CCC069	80	2	0.260556
ENV7	CCC069	80	3	0.236333
ENV7	CCC070	81	1	0.0415556
ENV7	CCC070	81	2	0.0970833
ENV7	CCC070	81	3	0.0772778
ENV7	CCC071	82	1	0.244444
ENV7	CCC071	82	2	0
ENV7	CCC071	82	3	0.268833
ENV7	CCC073	84	1	0.0482083
ENV7	CCC073	84	2	0.118083
ENV7	CCC073	84	3	0.0558889
ENV7	CCC074	85	1	0.0655556
ENV7	CCC074	85	2	0.0333889
ENV7	CCC074	85	3	0.172889
ENV7	CCC076	86	1	0.25
ENV7	CCC076	86	2	0.342583
ENV7	CCC076	86	3	0.252778
ENV7	CCC079	87	1	0.185417
ENV7	CCC079	87	2	0.169083
ENV7	CCC079	87	3	0.131889
ENV7	CCC080	88	1	0.309278
ENV7	CCC080	88	2	0.289611
ENV7	CCC080	88	3	0.256111
ENV7	CCC083	90	1	0.0307222
ENV7	CCC083	90	2	0.257111
ENV7	CCC083	90	3	0.248167
ENV7	CCC086	91	1	0.128667
ENV7	CCC086	91	2	0.208667
ENV7	CCC086	91	3	0.267514
ENV7	CCC087	92	1	0.323444
ENV7	CCC087	92	2	0.357333
ENV7	CCC087	92	3	0.411722
ENV7	CCC088	93	1	0.0841667
ENV7	CCC088	93	2	0.26875
ENV7	CCC088	93	3	0.241667
ENV7	CCC091	95	1	0.391278
ENV7	CCC091	95	2	0.220556
ENV7	CCC091	95	3	0.196944
ENV7	CCC092	96	1	0.3645
ENV7	CCC092	96	2	0.252778
ENV7	CCC092	96	3	0.270444
ENV7	CCC093	97	1	0.322222
ENV7	CCC093	97	2	0.339222
ENV7	CCC093	97	3	0.378611
ENV7	CCC094	98	1	0.244722
ENV7	CCC094	98	2	0.325389
ENV7	CCC094	98	3	0.287889
ENV7	CCC096	99	1	0.416667
ENV7	CCC096	99	2	0.384444
ENV7	CCC096	99	3	0.419722
ENV7	CCC099	101	1	0.183333
ENV7	CCC099	101	2	0.234167
ENV7	CCC099	101	3	0.253167
ENV7	CCC100	102	1	0.19325
ENV7	CCC100	102	2	0.275833
ENV7	CCC100	102	3	0.249639
ENV7	CCC101	103	1	0.277944
ENV7	CCC101	103	2	0.270694
ENV7	CCC101	103	3	0.347778
ENV7	CCC102	104	1	0.121111
ENV7	CCC102	104	2	0.294667
ENV7	CCC102	104	3	0.206556
ENV7	CCC103	105	1	0.06
ENV7	CCC103	105	2	0.0870556
ENV7	CCC103	105	3	0.0726667
ENV7	CCC104	106	1	0.333889
ENV7	CCC104	106	2	0.17375
ENV7	CCC104	106	3	0.209444
ENV7	CCC106	107	1	0.154778
ENV7	CCC106	107	2	0.277889
ENV7	CCC106	107	3	0.379889
ENV7	CCC108	108	1	0.231167
ENV7	CCC108	108	2	0.279
ENV7	CCC108	108	3	0.394028
ENV7	CCC109	109	1	0.158333
ENV7	CCC109	109	2	0.264528
ENV7	CCC109	109	3	0.323639
ENV7	CCC110	110	1	0.317
ENV7	CCC110	110	2	0.284778
ENV7	CCC110	110	3	0.25925
ENV7	CCC112	111	1	0.209
ENV7	CCC112	111	2	0.223667
ENV7	CCC112	111	3	0.227889
ENV7	CCC113	112	1	0.143722
ENV7	CCC113	112	2	0.190667
ENV7	CCC113	112	3	0.152833
ENV7	CCC115	114	1	0.295833
ENV7	CCC115	114	2	0.204444
ENV7	CCC115	114	3	0.0557222
ENV7	CCC116	115	1	0.234444
ENV7	CCC116	115	2	0.213917
ENV7	CCC116	115	3	0.271111
ENV7	CCC119	118	1	0.0418333
ENV7	CCC119	118	2	0.207611
ENV7	CCC119	118	3	0.229167
ENV7	CCC120	119	1	0.307139
ENV7	CCC120	119	2	0.405
ENV7	CCC120	119	3	0.223278
ENV7	CCC121	120	1	0.0786667
ENV7	CCC121	120	2	0.0765556
ENV7	CCC121	120	3	0.0358333
ENV7	CCC122	121	1	0.204722
ENV7	CCC122	121	2	0.130722
ENV7	CCC122	121	3	0.113667
ENV7	CCC123	122	1	0.362583
ENV7	CCC123	122	2	0.425167
ENV7	CCC123	122	3	0.225833
ENV7	CCC124	123	1	0.0226667
ENV7	CCC124	123	2	0.128167
ENV7	CCC124	123	3	0.0569444
ENV7	CCC126	125	1	0.150278
ENV7	CCC126	125	2	0.289778
ENV7	CCC126	125	3	0.268056
ENV7	CCC127	126	1	0.051
ENV7	CCC127	126	2	0.09425
ENV7	CCC127	126	3	0.108722
ENV7	CCC128	127	1	0.131667
ENV7	CCC128	127	2	0.0627778
ENV7	CCC128	127	3	0.128667
ENV7	CCC129	128	1	0.0475833
ENV7	CCC129	128	2	0.153333
ENV7	CCC129	128	3	0.3175
ENV7	CCC131	129	1	0.123167
ENV7	CCC131	129	2	0.156778
ENV7	CCC131	129	3	0.180917
ENV7	CCC132	130	1	0.209444
ENV7	CCC132	130	2	0.242556
ENV7	CCC132	130	3	0.219944
ENV7	CCC133	131	1	0.416708
ENV7	CCC133	131	2	0.366667
ENV7	CCC133	131	3	0.425
ENV7	CCC135	132	1	0.115278
ENV7	CCC135	132	2	0.304444
ENV7	CCC135	132	3	0.2925
ENV7	CCC136	133	1	0.0823889
ENV7	CCC136	133	2	0.247944
ENV7	CCC136	133	3	0.225889
ENV7	CCC137	134	1	0.281833
ENV7	CCC137	134	2	0.214667
ENV7	CCC137	134	3	0.296111
ENV7	CCC138	135	1	0.169778
ENV7	CCC138	135	2	0.184333
ENV7	CCC138	135	3	0.425111
ENV7	CCC140	136	1	0.401667
ENV7	CCC140	136	2	0.4775
ENV7	CCC140	136	3	0.439583
ENV7	CCC141	137	1	0.145
ENV7	CCC141	137	2	0.186167
ENV7	CCC141	137	3	0.257028
ENV7	CCC142	138	1	0.359444
ENV7	CCC142	138	2	0.340056
ENV7	CCC142	138	3	0.429028
ENV7	CCC143	139	1	0.0436111
ENV7	CCC143	139	2	0.0903333
ENV7	CCC143	139	3	0.0538889
ENV7	CCC145	141	1	0.331778
ENV7	CCC145	141	2	0.228056
ENV7	CCC145	141	3	0.193778
ENV7	Cn005	146	1	0.223944
ENV7	Cn005	146	2	0.149833
ENV7	Cn005	146	3	0.179056
ENV7	CrColombia	177	1	0.283389
ENV7	CrColombia	177	2	0.246083
ENV7	CrColombia	177	3	0.293278
ENV7	CrGaleras	178	1	0.276778
ENV7	CrGaleras	178	2	0.226556
ENV7	CrGaleras	178	3	0.196222
ENV7	CrGuanena	179	1	0.309611
ENV7	CrGuanena	179	2	0.213111
ENV7	CrGuanena	179	3	0.262667
ENV7	Unica	233	1	0.230889
ENV7	Unica	233	2	0.0626667
ENV7	Unica	233	3	0.276
ENV7	Capiro	234	1	0.355417
ENV7	Capiro	234	2	0.392778
ENV7	Capiro	234	3	0.345
ENV7	P_Suprema	235	1	0.223778
ENV7	P_Suprema	235	2	0.335556
ENV7	P_Suprema	235	3	0.259222
